# Supplementary material for: Twenty years of ecosystem response after clearcutting and slashburning in conifer forests of central British Columbia, Canada
Source: PLoS One. 2017 Feb 24;12(2):e0172667. doi: 10.1371/journal.pone.0172667 (PMC5325286; doi:10.1371/journal.pone.0172667)
Supplement: S1 Table — (XLSX) [file pone.0172667.s004.xlsx]

## Sheet: Sheet1
Site	Elevation (m)	Latitude	Longitude	Current Subzone or Variant	Site Series	Site Association
Helene	1050	54°16'40"N	125°03'45"W	SBSmc2 - Babine	SBSmc2/01 Sxw - Huckleberry	Sxw - Huckleberry
Walcott	830	54°31'20"N	126°55'00"W	SBSmc2 - Babine	SBSmc2/01 Sxw - Huckleberry	Sxw - Huckleberry
Frances Lake	850	53°44'56"N	122°20'52"W	SBSmk1 - Mossvale	SBSwk1/01 Sxw - Oakfern	Sxw - Oakfern
Genevieve Lake	920	53°15'35"N	122°22'29"W	SBSmw	SBSmw/06 Sxw - Oakfern	Sxw - Oakfern
Chuchinka	820	54°31'13"N	122°31'09"W	SBSwk1 - Willow	SBSwk1/01 Sxw - Oakfern	Sxw - Oakfern
Mackenzie	770	55°05'42"N	122°59'07"W	SBSwk2 - Willow	SBSwk2/05 Sxw - Devil’s club	Sxw - Devil’s club
Brinks Mill	910	53°26'15"N	121°33'39"W	SBSvk	SBSvk/01 Sxw - Devil’s club	Sxw - Devil’s club
Haggen Creek	1020	53°30'27"N	121°30'27"W	SBSvk	SBSvk/01 Sxw - Devil’s club	Sxw - Devil’s club
Indianpoint Creek	950	53°26'37"N	121°33'03"W	SBSvk	SBSvk/02 Pl - Huckleberry - Velvet leaved blueberry	Pl - Huckleberry
Walker Creek	1050	53°54'30"N	120°35'45"W	ICHvk2 - Nass	ICHvk2/01 CwHw Devil’s club - Lady fern	CwHw - Devil’s club
Kinskuch	270	55°33'22"N	128°59'40"W	ICHmc1 - Nass	ICHmc1/01 Hw - Step moss	Hw - Step moss
Goat River	1040	53°21'46"N	120°41'13"W	ICHwk3 - Goat	ICHwk3/01 Bl - Oak fern - Brachythecium	Bl - Oakfern
West Twin	1400	53°24'59"N	120°34'18"W	ESSFwk1 - Caribou	ESSFwk1/01 Bl - Oak fern - Brachythecium	Bl - Oakfern
Otter Creek	1560	51°45'33"N	119°12'46"W	ESSFwc2 - Northern Monashee	ESSFwc2/01 Bl - Azalea - Oak fern	Bl - Azalea
Herron	1335	54°20'25"N	125°10'00"W	ESSFmc (borders ESSFmv1)	ESSFmv1/01 Bl - Rhododendron - feathermoss	Bl - Rhododendron
McKendrick	1075	54°51'50"N	126°43'45"W	ESSFmc	ESSFmc/01 Bl - Huckleberry - Leafy liverwort	Bl - Huckleberrry
Source Report for Classification: [46:51, 53]

## Sheet: Sheet2
Site	BECZonea	Latitude	Longitude
Helene	SBSmc	54°16'40"N	125°03'45"W
Walcott	SBSmc	54°31'20"N	126°55'00"W
FrancisLake	SBSmk	53°44'56"N	122°20'52"W
Genevieve Lake	SBSmk	53°15'35"N	122°22'29"W
Chuchinka	SBSwk	54°31'13"N	122°31'09"W
Mackenzie	SBSwk	55°05'42"N	122°59'07"W
Brinks Mill	SBSvk	53°26'15"N	121°33'39"W
Haggen Creek	SBSvk	53°30'27"N	121°30'27"W
Indianpoint Creek	SBSvk	53°26'37"N	121°33'03"W
Walker Creek	ICHvk	53°54'30"N	120°35'45"W
Kinskuch	ICHmc	55°33'22"N	128°59'40"W
Goat River	ICHwk	53°21'46"N	120°41'13"W
West Twin	ESSFwk	53°24'59"N	120°34'18"W
Otter Creek	ESSFwc	51°45'33"N	119°12'46"W
Herron	ESSFmc	54°20'25"N	125°10'00"W
McKendrick	ESSFmc	54°51'50"N	126°43'45"W
