# Supplementary material for: Twenty years of ecosystem response after clearcutting and slashburning in conifer forests of central British Columbia, Canada
Source: PLoS One. 2017 Feb 24;12(2):e0172667. doi: 10.1371/journal.pone.0172667 (PMC5325286; doi:10.1371/journal.pone.0172667)
Supplement: S2 Table — (XLSX) [file pone.0172667.s005.xlsx]

## Sheet: S3
code	spp	authority	name	genus	family	order	class	division	kingdom	depth.root	vigour.sprout	spread.rate	AM	ECM	ERM	MIX	seed.size	seed.quant	seed.disp	seed.long	height	dur.plant	dur.leaf	n.fix	gsm1	gsm2	gsm3	gsm4	gsm5	light.index	alptundra	montboreal	subalpboreal	cooltemp	coolmeso	semiarid
ABIEAMA	Abies amabilis	(Dougl. ex Loud.) Dougl. ex Forbes	amabilis fir	Abies	Pinaceae	Pinales	Pinopsida	Pinophyta	Plantae	1	0	0	0	1	0	0	0.75	0.5	0.5	0.333333	1	1	1	0	1	0.5	0	0	0	0.2	0	0	0.5	0	1	0
ABIELAS	Abies lasiocarpa	(Hook.) Nutt.	subalpine fir	Abies	Pinaceae	Pinales	Pinopsida	Pinophyta	Plantae	1	0	0.3	0	1	0	0	0.75	0.5	0.5	0.333333	1	1	1	0	1	0.5	0	0	0	0.2	0	0.5	1	1	0	0
ACERGLA	Acer glabrum	Torr.	Douglas maple	Acer	Sapindaceae	Sapindales	Magnoliopsida	Magnoliophyta	Plantae	1	1	0	1	0	0	0	0.75	0.5	0.5	0.333333	1	1	0	0	0	1	0	0	0	0.6	0	1	0.5	1	0.5	0.5
ACHIMIL	Achillea millefolium	L.	yarrow	Achillea	Asteraceae	Asterales	Magnoliopsida	Magnoliophyta	Plantae	0.6	0.6	0.6	1	0	0	0	0.5	0.75	0.75	0.666667	0	1	0.5	0	0	1	0.5	0	0	0.8	1	1	1	1	0.5	1
ACTARUB	Actaea rubra	(Ait.) Willd.	baneberry	Actaea	Ranunculaceae	Ranunculales	Magnoliopsida	Magnoliophyta	Plantae	0.6	0.6	0	1	0	0	0	0.75	0.25	0.5	0.666667	0	1	0	0	0	1	0	0	0	0.4	0	1	0	1	1	0
AGOSAUR	Agoseris aurantiaca	(Hook.) Greene	orange agoseris	Agoseris	Asteraceae	Asterales	Magnoliopsida	Magnoliophyta	Plantae	0.6	0.6	0	1	0	0	0	0.5	0.5	0.75	0.666667	0	1	0	0	0	1	0	0	0	0.8	1	0.5	0.5	0	0	0.5
AGROEXA	Agrostis exarata	Trin.	spike bentgrass	Agrostis	Poaceae	Poales	Liliopsida	Magnoliophyta	Plantae	0.3	0.3	0.3	1	0	0	0	0.25	0.5	0.25	1	0	1	0	0	0	0	1	0	0	0.8	0	0	0.5	1	1	0.5
AGROSCA	Agrostis scabra	Willd.	hair bentgrass	Agrostis	Poaceae	Poales	Liliopsida	Magnoliophyta	Plantae	0.3	0.6	0.3	1	0	0	0	0.25	0.75	0.25	1	0	1	0	0	0	0	1	0	0.5	0.8	0.5	1	1	1	1	0.5
ALNUCRI	Alnus crispa	(Ait.) Pursh	green or Sitka alder	Alnus	Betulaceae	Fagales	Magnoliopsida	Magnoliophyta	Plantae	1	1	0.3	0	1	0	0	0.5	0.5	0.5	0.666667	0.6	1	0	1	0	0.5	1	0	0	0.6	0.5	1	1	1	1	0.5
ALNUTEN	Alnus tenuifolia	Nutt.	mountain alder	Alnus	Betulaceae	Fagales	Magnoliopsida	Magnoliophyta	Plantae	1	0.6	0.3	0	1	0	0	0.5	0.5	0.5	0.666667	0.6	1	0	1	0	1	0.5	0	0	0.6	0	1	0.5	1	0	0.5
AMELALN	Amelanchier alnifolia	Nutt.	saskatoon	Amelanchier	Rosaceae	Rosales	Magnoliopsida	Magnoliophyta	Plantae	1	1	0	1	0.3	0	0	0.75	0.5	0.5	0.666667	0.6	1	0	0	0	1	0	0	0	0.7	0	1	0.5	1	0.5	1
ANAPMAR	Anaphalis margaritacea	(L.) Benth. & Hook. f. ex C.B. Clarke	pearly everlasting	Anaphalis	Asteraceae	Asterales	Magnoliopsida	Magnoliophyta	Plantae	0.3	0.6	0.6	1	0	0	0	0.25	0.75	0.75	0.666667	0	1	0	0	0	0	1	0	0	1	0.5	1	1	1	1	1
ANTENEG	Antennaria neglecta	Greene	field pussytoes	Antennaria	Asteraceae	Asterales	Magnoliopsida	Magnoliophyta	Plantae	0.3	0.3	0.6	1	0	0	0	0.25	0.75	0.75	0.666667	0	1	0.5	0	0	1	0	0.5	0	0.8	0.5	0.5	1	1	1	1
ANTEPUL	Antennaria pulcherrima	(Hook.) Greene	showy pussytoes	Antennaria	Asteraceae	Asterales	Magnoliopsida	Magnoliophyta	Plantae	0.3	0.3	0.6	1	0	0	0	0.25	0.75	0.75	0.666667	0	1	0.5	0	0	1	0	0.5	0	0.8	0.5	1	0.5	1	0	1
AQUIFOR	Aquilegia formosa	Fisch. ex DC.	Sitka columbine	Aquilegia	Ranunculaceae	Ranunculales	Magnoliopsida	Magnoliophyta	Plantae	0.6	0.6	0.3	1	0	0	0	0.5	0.5	0.25	0.666667	0	1	0	0	0	1	0	0	0	0.6	0	1	1	1	1	1
ARALNUD	Aralia nudicaulis	L.	wild sarsaparilla	Aralia	Araliaceae	Apiales	Magnoliopsida	Magnoliophyta	Plantae	0.6	0.6	0.6	1	0	0	0	0.75	0.25	0.5	0.666667	0	1	0	0	0	1	0	0	0	0.4	0	1	0	1	0	1
ARNICOR	Arnica cordifolia	Hook.	heart-leaved arnica	Arnica	Asteraceae	Asterales	Magnoliopsida	Magnoliophyta	Plantae	0.6	0.6	0.6	1	0	0	0	0.5	0.5	0.75	0.666667	0	1	0	0	0	1	0	0	0	0.6	0	1	1	1	0	1
ARNILAT	Arnica latifolia	Bong.	mountain arnica	Arnica	Asteraceae	Asterales	Magnoliopsida	Magnoliophyta	Plantae	0.6	0.6	0.3	1	0	0	0	0.5	0.5	0.75	0.666667	0	1	0	0	0	0.5	1	0	0	0.8	1	0.5	1	0.5	0	0
ARUNDIO	Aruncus dioicus	(Walt.) Fern.	goatsbeard	Aruncus	Rosaceae	Rosales	Magnoliopsida	Magnoliophyta	Plantae	0.6	0.6	0	1	0	0	0	0.25	0.5	0.25	0.666667	0	1	0	0	0	1	0	0	0	0.6	0	0.5	0.5	1	1	0
ATHYFIL	Athyrium filix-femina	(L.) Roth	lady fern	Athyrium	Athyriaceae	Athyriales	Pteridopsida	Pteridophyta	Plantae	0.6	0.6	0.3	1	0	0	0	0	1	1	0.666667	0	1	0	0	0	1	0	0	0.5	0.4	0.5	1	1	1	1	0.5
BETUPAP	Betula papyrifera	Marsh.	paper birch	Betula	Betulaceae	Fagales	Magnoliopsida	Magnoliophyta	Plantae	1	1	0	0	1	0	0	0.5	0.75	0.5	0.666667	1	1	0	0	0.5	0.5	0	0	0	0.8	0.5	1	0.5	1	0.5	0.5
BOTRLUN	Botrychium lunaria	(L.) Sw.	common moonwort	Botrychium	Ophioglossaceae	Ophioglossales	Ophioglossopsida	Ophioglossophyta	Plantae	0.3	0.3	0	1	0	0	0	0	0.75	1	0.666667	0	1	0	0	0	1	0.5	0	0	0.6	1	1	1	1	0.5	0.5
BOTRVIR	Botrychium virginianum	(L.) Sw.	rattlesnake fern	Botrychium	Ophioglossaceae	Ophioglossales	Ophioglossopsida	Ophioglossophyta	Plantae	0.3	0.3	0	1	0	0	0	0	1	1	0.666667	0	1	0	0	0	1	0	0	0	0.4	0.5	0.5	1	1	1	0.5
BROMCIL	Bromus ciliatus	L.	fringed brome	Bromus	Poaceae	Poales	Liliopsida	Magnoliophyta	Plantae	0.6	0.6	0.3	1	0	0	0	0.75	0.5	0.25	0.666667	0	1	0	0	0	1	0	0	0	0.4	0	1	0.5	1	0	1
CALACAN	Calamagrostis canadensis	(Michx.) Beauv.	bluejoint reedgrass	Calamagrostis	Poaceae	Poales	Liliopsida	Magnoliophyta	Plantae	0.6	0.6	1	1	0	0	0	0.5	0.75	0.75	0.666667	0	1	0	0	0	1	0.5	0	0	0.6	0.5	1	1	1	0.5	0.5
CALARUB	Calamagrostis rubescens	Buckl.	pinegrass	Calamagrostis	Poaceae	Poales	Liliopsida	Magnoliophyta	Plantae	0.6	0.6	1	1	0	0	0	0.5	0.75	0.25	0.666667	0	1	0	0	0	1	0	0	0	0.4	0	0	0.5	1	0	1
CALASTR	Calamagrostis stricta	(Timm) Koel.	slimstem reedgrass	Calamagrostis	Poaceae	Poales	Liliopsida	Magnoliophyta	Plantae	0.6	0.6	0.6	1	0	0	0	0.5	0.75	0.25	0.666667	0	1	0	0	0	1	0	0	0	0.6	0	1	0.5	1	0	1
CALTLEP	Caltha leptosepala	DC.	white mountain marsh-marigold	Caltha	Ranunculaceae	Ranunculales	Magnoliopsida	Magnoliophyta	Plantae	0.3	0.3	0	1	0	0	0	0.5	0.5	0.25	0.666667	0	1	0	0	0	0.5	0	0	1	0.6	1	0.5	1	0	1	0
CARECOI	Carex concinna	R. Br.	low northern sedge	Carex	Cyperaceae	Poales	Liliopsida	Magnoliophyta	Plantae	0.3	0.6	0.6	1	0	0	0	0.5	0.5	0.25	1	0	1	0	0	0	0.5	1	0	0	0.6	0	0	1	1	0	0
CAREDEW	Carex deweyana	Schwein.	Dewey's sedge	Carex	Cyperaceae	Poales	Liliopsida	Magnoliophyta	Plantae	0.3	0.6	0.6	1	0	0	0	0.5	0.5	0.25	1	0	1	0	0	0	0.5	1	0	0	0.4	0	0.5	1	1	1	0
CAREFOE	Carex foenea	Willd.	bronze sedge	Carex	Cyperaceae	Poales	Liliopsida	Magnoliophyta	Plantae	0.3	0.6	0.3	1	0	0	0	0.5	0.5	0.25	1	0	1	0	0	0	0.5	1	0	0	0.6	0	1	0.5	1	0	0.5
CAREMAC	Carex macloviana	d'Urv.	Falkland Island sedge	Carex	Cyperaceae	Poales	Liliopsida	Magnoliophyta	Plantae	0.3	0.6	0.3	0.5	0	0	0	0.5	0.5	0.25	1	0	1	0	0	0	0.5	1	0	0	0.8	0.5	1	1	1	1	1
CAREMER	Carex mertensii	Prescott ex Bong.	Mertens' sedge	Carex	Cyperaceae	Poales	Liliopsida	Magnoliophyta	Plantae	0.3	0.6	0.6	0.5	0	0	0	0.5	0.75	0.25	1	0	1	0	0	0	0	1	0	0.5	0.8	0.5	1	1	1	1	0
CAREPAC	Carex pachystachya	Cham. ex Steud.	thick-headed sedge	Carex	Cyperaceae	Poales	Liliopsida	Magnoliophyta	Plantae	0.3	0.6	0.3	1	0	0	0	0.5	0.5	0.25	1	0	1	0	0	0	0.5	1	0	0	0.4	0.5	0.5	1	1	1	1
CAREPEC	Carex peckii	Howe	Peck's sedge	Carex	Cyperaceae	Poales	Liliopsida	Magnoliophyta	Plantae	0.3	0.6	0.6	1	0	0	0	0.5	0.5	0.25	1	0	1	0	0	0	0.5	1	0	0	0.6	0	1	1	1	0	1
CAREROS	Carex rossii	Boott	Ross' sedge	Carex	Cyperaceae	Poales	Liliopsida	Magnoliophyta	Plantae	0.3	0.6	0.6	1	0	0	0	0.5	0.5	0.25	1	0	1	0	0	0	0	1	0.5	0	0.6	0	1	1	1	0	1
CASTMIN	Castilleja miniata	Dougl. ex Hook.	scarlet paintbrush	Castilleja	Orobanchaceae	Lamiales	Magnoliopsida	Magnoliophyta	Plantae	0.3	0.6	0.3	0.5	0	0	0	0.5	0.5	0.25	0.666667	0	1	0.5	0	0	1	0	0	0	0.8	1	1	1	1	0.5	1
CASTPAR	Castilleja parviflora	Bong.	small-flowered paintbrush	Castilleja	Orobanchaceae	Lamiales	Magnoliopsida	Magnoliophyta	Plantae	0.3	0.3	0.3	0.5	0	0	0	0.5	0.5	0.25	0.666667	0	1	0.5	0	0	1	0	0	0	0.8	1	0.5	1	0	0	0
CERA_SP	Cerastium spp.		unidentified chickweed	Cerastium	Caryophyllaceae	Caryophyllales	Magnoliopsida	Magnoliophyta	Plantae	0.1	0.3	0.3	1	0	0	0	0.5	0.5	0.5	0.666667	0	1	0	0	0	0.5	1	0	0	0.8	1	1	1	1	1	1
CHIMUMB	Chimaphila umbellata	(L.) Bart.	prince's pine	Chimaphila	Pyrolaceae	Ericales	Magnoliopsida	Magnoliophyta	Plantae	0.1	0.3	0.3	0	0	0	1	0.25	0.25	0.25	0.333333	0	1	1	0	1	0	0	0	0	0.2	0	0.5	0.5	1	1	0
CHRYTET	Chrysosplenium tetrandrum	(Lund) T. Fries	northern golden-saxifrage	Chrysosplenium	Saxifragaceae	Rosales	Magnoliopsida	Magnoliophyta	Plantae	0.1	0.3	0.3	1	0	0	0	0.25	0.5	0.25	0.333333	0	1	0	0	0	0.5	0	0	1	0.4	1	1	1	1	0	0
CINNLAT	Cinna latifolia	(Trev. ex Goepp.) Griseb.	nodding wood-reed	Cinna	Poaceae	Poales	Liliopsida	Magnoliophyta	Plantae	0.6	0.6	0.6	1	0	0	0	0.25	0.5	0.5	0.666667	0	1	0	0	0	0.5	1	0	0	0.6	0.5	1	1	1	1	0.5
CIRCALP	Circaea alpina	L.	enchanter's-nightshade	Circaea	Onagraceae	Myrtales	Magnoliopsida	Magnoliophyta	Plantae	0.1	0.3	0.3	1	0	0	0	0.5	0.25	0.5	0.666667	0	1	0	0	0	1	0	0	0.5	0.2	0	1	0.5	1	1	0
CIRS_SP	Cirsium spp.		unidentified thistle	Cirsium	Asteraceae	Asterales	Magnoliopsida	Magnoliophyta	Plantae	0.6	1	1	1	0	0	0	0.5	0.75	0.75	0.666667	0	0.5	0.5	0	0	0	1	0	0	0.8	1	1	1	1	1	1
CLINUNI	Clintonia uniflora	(Menzies ex J.A. & J.H. Schult.) Kunth	queen's cup	Clintonia	Liliaceae	Liliales	Liliopsida	Magnoliophyta	Plantae	0.3	0.3	0.3	1	0	0	0	0.75	0.25	0.5	0.666667	0	1	0	0	1	0.5	0	0	0	0.4	0	0	0.5	1	1	0.5
CORNCAN	Cornus canadensis	L.	bunchberry	Cornus	Cornaceae	Cornales	Liliopsida	Magnoliophyta	Plantae	0.3	0.3	0.6	1	0	0	0	0.75	0.5	0.5	0.666667	0	1	0.7	0	1	0	0	0	0	0.4	0	1	0.5	1	1	0
CORNSTO	Cornus stolonifera	Michx.	red-osier dogwood	Cornus	Cornaceae	Cornales	Magnoliopsida	Magnoliophyta	Plantae	0.6	1	0.3	1	0	0	0	0.75	0.5	0.5	0.666667	0.6	1	0	0	0.5	1	0	0	0	0.6	0	1	0.5	1	1	1
CORYSEM	Corydalis sempervirens	(L.) Pers.	pink corydalis	Capnoides	Fumariaceae	Ranunculales	Magnoliopsida	Magnoliophyta	Plantae	0.3	0.3	0	0.5	0	0	0	0.5	0.5	0.5	1	0	0.5	0.5	0	0	0	1	0	0	0.8	0	1	0.5	1	0.5	1
CREP_SP	Crepis spp.		unidentified hawksbeard	Crepis	Asteraceae	Asterales	Magnoliopsida	Magnoliophyta	Plantae	0.6	0.6	0	1	0	0	0	0.5	0.75	0.75	0.666667	0	0.5	0.5	0	0	0	1	0	0	1	0	0.5	0.5	1	1	1
DESCCES	Deschampsia cespitosa	(L.) Beauv.	tufted hairgrass	Deschampsia	Poaceae	Poales	Liliopsida	Magnoliophyta	Plantae	0.6	1	0.3	1	0	0	0	0.5	0.5	0.5	0.666667	0	1	0	0	0	1	0.5	0	0	0.6	1	1	1	1	1	0.5
DIPHCOM	Diphasiastrum complanatum	(L.) Holub	ground-cedar	Diphasiastrum	Lycopodiaceae	Lycopodiales	Lycopodiopsida	Lycopodiophyta	Plantae	0.3	0.3	0.3	1	0	0	0	0	1	1	0.666667	0	1	1	0	1	0	0	0	0	0.2	1	1	1	1	0.5	0.5
DRYOEXP	Dryopteris expansa	(K.B. Presl) Fraser-Jenkins & Jermy	spiny wood fern	Dryopteris	Dryopteridaceae	Polypodiales	Pteridopsida	Pteridophyta	Plantae	0.3	0.6	0	1	0	0	0	0	1	1	0.666667	0	1	0.5	0	0	1	0	0	0	0.2	0.5	1	1	1	1	0.5
ELYMGLA	Elymus glaucus	Buckl.	blue wildrye	Elymus	Poaceae	Poales	Liliopsida	Magnoliophyta	Plantae	0.6	1	0.3	1	0	0	0	0.75	0.75	0.75	0.666667	0	1	0	0	0	1	0	0	0	0.6	0	0.5	0.5	1	1	1
EPILANG	Epilobium angustifolium	L.	fireweed	Epilobium	Onagraceae	Myrtales	Magnoliopsida	Magnoliophyta	Plantae	0.6	1	1	1	0	0	0	0.5	1	0.75	0.666667	0	1	0	0	0.5	1	0	0	0	0.8	1	1	1	1	1	0
EPILCIL	Epilobium ciliatum	Raf.	purple-leaved willowherb	Epilobium	Onagraceae	Myrtales	Magnoliopsida	Magnoliophyta	Plantae	0.3	0.3	0	1	0	0	0	0.25	0.75	0.75	1	0	0.5	0.5	0	0	0	1	0	0	0.8	1	1	1	1	1	1
EPILGLA	Epilobium glaberrimum	Barbey	smooth willowherb	Epilobium	Onagraceae	Myrtales	Magnoliopsida	Magnoliophyta	Plantae	0.3	0.3	0	1	0	0	0	0.25	0.75	0.75	0.666667	0	1	0.5	0	0	1	0	0	0	0.6	1	0	1	0.5	0.5	0
EQUIARV	Equisetum arvense	L.	common horsetail	Equisetum	Equisetaceae	Equisetales	Equisetopsida	Pteridophyta	Plantae	0.6	1	1	0.5	0	0	0	0	1	1	0.333333	0	1	0	0	0	0.5	1	0	0	0.6	1	1	1	1	1	1
EQUIPRA	Equisetum pratense	Ehrh.	meadow horsetail	Equisetum	Equisetaceae	Equisetales	Equisetopsida	Pteridophyta	Plantae	0.6	0.6	0.6	1	0	0	0	0	1	1	0.333333	0	1	0	0	0	1	0	0	0	0.4	0	1	1	1	0	0
EQUISCI	Equisetum scirpoides	Michx.	dwarf scouring-rush	Equisetum	Equisetaceae	Equisetales	Equisetopsida	Pteridophyta	Plantae	0.3	0.6	0.3	1	0	0	0	0	1	1	0.333333	0	1	0	0	0	1	0	0	0.5	0.4	1	1	1	1	0	0
EQUISYL	Equisetum sylvaticum	L.	wood horsetail	Equisetum	Equisetaceae	Equisetales	Equisetopsida	Pteridophyta	Plantae	0.6	0.6	0.6	1	0	0	0	0	1	1	0.333333	0	1	0	0	0	1	0	0	0	0.4	0	1	0.5	1	0	0
EURYCON	Eurybia conspicua	(Lindl.) Á. Löve & D. Löve	showy aster	Symphyotrichum	Asteraceae	Asterales	Magnoliopsida	Magnoliophyta	Plantae	0.6	0.6	0.6	1	0	0	0	0.5	0.75	0.75	0.666667	0	1	0	0	0	1	0.5	0	0	0.6	0	0	0.5	1	0	1
FESTOCC	Festuca occidentalis	Hook.	western fescue	Festuca	Poaceae	Poales	Liliopsida	Magnoliophyta	Plantae	0.6	0.6	0.3	1	0	0	0	0.5	0.75	0.5	0.666667	0	1	0	0	1	0.5	0	0	0	0.6	0	0	0.5	1	1	1
FRAGVIR	Fragaria virginiana	Duchesne	wild strawberry	Fragaria	Rosaceae	Rosales	Magnoliopsida	Magnoliophyta	Plantae	0.3	0.6	0.6	1	0	0	0	0.5	0.5	0.5	0.666667	0	1	0.5	0	0	0.5	1	0	0	0.8	0.5	1	1	1	1	1
GALIBOR	Galium boreale	L.	northern bedstraw	Galium	Rubiaceae	Gentianales	Magnoliopsida	Magnoliophyta	Plantae	0.6	0.6	0.6	1	0	0	0	0.5	0.5	0.25	0.666667	0	1	0	0	0	1	0	0	0	0.6	0	1	1	1	0.5	1
GALIKAM	Galium kamtschaticum	Steller ex Schult. & Schult.	boreal bedstraw	Galium	Rubiaceae	Gentianales	Magnoliopsida	Magnoliophyta	Plantae	0.3	0.3	0	1	0	0	0	0.5	0.25	0.25	0.666667	0	1	0	0	0	1	0	0	0	0.4	0	0	0.5	1	1	0
GALITRF	Galium triflorum	Michx.	sweet-scented bedstraw	Galium	Rubiaceae	Gentianales	Magnoliopsida	Magnoliophyta	Plantae	0.3	0.3	0.3	1	0	0	0	0.5	0.5	0.5	1	0	1	0	0	0	1	0	0	0	0.4	0	1	0.5	1	1	0.5
GEOCLIV	Geocaulon lividum	(Richards.) Fern.	false toad-flax	Geocaulon	Santalaceae	Santalales	Magnoliopsida	Magnoliophyta	Plantae	0.3	0.3	0	0	0	0	1	0.75	0.25	0.5	0.666667	0	1	0	0	1	0	0	0	0	0.6	0	1	0.5	1	0	0.5
GERABIC	Geranium bicknellii	Britt.	Bicknell's geranium	Geranium	Geraniaceae	Geraniales	Magnoliopsida	Magnoliophyta	Plantae	0.3	0.3	0	1	0	0	0	0.5	0.5	0.5	1	0	0.5	0	0	0	0	1	0	0	1	0	1	0	1	0.5	0
GEUMMAC	Geum macrophyllum	Willd.	large-leaved avens	Geum	Rosaceae	Rosales	Magnoliopsida	Magnoliophyta	Plantae	0.6	0.6	0	1	0	0	0	0.5	0.5	0.5	0.666667	0	1	0.5	0	0	0	1	0	0	0.6	0	0.5	1	1	1	0
GOODOBL	Goodyera oblongifolia	Raf.	rattlesnake-plantain	Goodyera	Orchidaceae	Asparagales	Liliopsida	Magnoliophyta	Plantae	0.1	0.3	0	0	0	0	1	0	0.5	1	0.333333	0	1	1	0	1	0	0	0	0	0	0	0	1	1	1	0
GOODREP	Goodyera repens	(L.) R. Br.	dwarf rattlesnake orchid	Goodyera	Orchidaceae	Asparagales	Liliopsida	Magnoliophyta	Plantae	0.1	0.3	0	0	0	0	1	0	0.5	1	0.333333	0	1	1	0	1	0	0	0	0	0.2	0	1	1	1	0	0
GYMNDRY	Gymnocarpium dryopteris	(L.) Newman	oak fern	Gymnocarpium	Polypodiaceae	Polypodiales	Pteridopsida	Pteridophyta	Plantae	0.3	0.6	0.6	1	0	0	0	0	1	1	1	0	1	0	0	0	1	0	0	0	0.3	0	1	1	1	1	0
HERAMAX	Heracleum maximum	Bartr.	cow-parsnip	Heracleum	Apiaceae	Apiales	Magnoliopsida	Magnoliophyta	Plantae	0.6	1	0	1	0	0	0	0.75	0.5	0.5	0.666667	0	1	0	0	0	1	0	0	0	0.7	1	1	1	1	1	0.5
HEUCCHL	Heuchera chlorantha	Piper	meadow alumroot	Heuchera	Saxifragaceae	Saxifragales	Magnoliopsida	Magnoliophyta	Plantae	0.6	0.6	0	1	0	0	0	0.25	0.75	0.5	0.666667	0	1	0.5	0	0	0	1	0.5	0	0.8	0	0	0.5	1	1	0
HIERALB	Hieracium albiflorum	Hook.	white hawkweed	Hieracium	Asteraceae	Asterales	Magnoliopsida	Magnoliophyta	Plantae	0.6	0.3	0	1	0	0	0	0.5	0.5	0.75	0.666667	0	1	0.5	0	0	0	1	0	0	0.8	0	0	1	1	1	1
HIERAUR	Hieracium aurantiacum	L.	orange-red king devil	Hieracium	Asteraceae	Asterales	Magnoliopsida	Magnoliophyta	Plantae	0.6	0.6	0.6	1	0	0	0	0.5	0.75	0.75	0.666667	0	1	0.5	0	0	0	1	0	0	0.8	0	0.5	0.5	1	1	1
HIERGRA	Hieracium gracile	Hook.	slender hawkweed	Hieracium	Asteraceae	Asterales	Magnoliopsida	Magnoliophyta	Plantae	0.6	0.6	0	1	0	0	0	0.5	0.75	0.75	0.666667	0	1	0.5	0	0	0	1	0	0	0.8	1	0.5	1	0.5	0	0
HIERSCO	Hieracium scouleri	Hook.	Scouler's hawkweed	Hieracium	Asteraceae	Asterales	Magnoliopsida	Magnoliophyta	Plantae	0.6	0.6	0.3	1	0	0	0	0.5	0.75	0.75	0.666667	0	1	0.5	0	0	0	1	0	0	0.8	0	0	0	0.5	0.5	1
HIERUMB	Hieracium umbellatum	L.	narrow-leaved hawkweed	Hieracium	Asteraceae	Asterales	Magnoliopsida	Magnoliophyta	Plantae	0.6	0.6	0.3	1	0	0	0	0.5	0.75	0.75	0.666667	0	1	0.5	0	0	0	1	0	0	0.8	0	1	1	1	1	1
HUPEOCC	Huperzia occidentalis	(Clute) Kartesz & Gandhi	western fir clubmoss	Huperzia	Lycopodiaceae	Lycopodiales	Lycopodiopsida	Lycopodiophyta	Plantae	0.3	0.3	0.3	1	0	0	0	0	1	1	0.666667	0	1	1	0	1	0	0	0	0	0.2	0	1	1	1	1	0
JUNC_SP	Juncus spp.		unidentified rush	Juncus	Juncaceae	Poales	Liliopsida	Magnoliophyta	Plantae	0.6	0.6	0.3	1	0	0	0	0.25	0.5	0.5	1	0	1	0	0	0	0	0.5	0	1	0.8	1	1	1	1	1	1
LEPTPYR	Leptarrhena pyrolifolia	(D. Don) R. Br. ex Ser.	leatherleaf saxifrage	Leptarrhena	Saxifragaceae	Saxifragales	Magnoliopsida	Magnoliophyta	Plantae	0.3	0.3	0.3	1	0	0	0	0.25	0.5	0.25	0.666667	0	1	1	0	0	0	0	0	1	0.8	1	0.5	1	0	0	0
LEUCVUL	Leucanthemum vulgare	Lam.	oxeye daisy	Leucanthemum	Asteraceae	Asterales	Magnoliopsida	Magnoliophyta	Plantae	0.6	0.6	0.3	1	0	0	0	0.5	0.75	0.75	1	0	1	0.5	0	0	0	1	0	0	0.8	0	1	1	1	1	1
LINNBOR	Linnaea borealis	L.	twinflower	Linnaea	Caprifoliaceae	Dipsacales	Magnoliopsida	Magnoliophyta	Plantae	0.1	0.3	0.6	1	0	0	0	0.5	0.25	0.5	0.666667	0	1	1	0	1	0	0	0	0	0.4	0	1	1	1	1	0
LISTCOR	Listera cordata	(L.) R. Br.	heart-leaved twayblade	Listera	Orchidaceae	Asparagales	Liliopsida	Magnoliophyta	Plantae	0.1	0.3	0	0	0	0	1	0	0.75	1	0.666667	0	1	0	0	0	1	0	0	0	0.2	0	1	1	1	1	0
LONIINV	Lonicera involucrata	(Richards.) Banks ex Spreng.	black twinberry	Lonicera	Caprifoliaceae	Dipsacales	Magnoliopsida	Magnoliophyta	Plantae	0.6	0.6	0.3	1	0	0	0	0.5	0.5	0.5	0.666667	0.4	1	0	0	0	1	0	0	0.5	0.4	0	1	0.5	1	1	0.5
LUPIARC	Lupinus arcticus	S. Wats.	Arctic lupine	Lupinus	Fabaceae	Fabales	Magnoliopsida	Magnoliophyta	Plantae	0.6	0.6	0.3	0.5	0	0	0	0.75	0.5	0.25	1	0	1	0	1	0	1	0.5	0	0	0.8	1	1	1	0.5	0	0
LUZUPAR	Luzula parviflora	(Ehrh.) Desv.	small-flowered wood-rush	Luzula	Juncaceae	Poales	Liliopsida	Magnoliophyta	Plantae	0.6	0.6	0.6	0.5	0	0	0	0.5	0.5	0.25	1	0	1	0	0	0	0.5	1	0	0	0.8	1	1	1	1	1	0
LYCOANN	Lycopodium annotinum	L.	stiff club-moss	Lycopodium	Lycopodiaceae	Lycopodiales	Lycopodiopsida	Lycopodiophyta	Plantae	0.3	0.3	0.6	0.5	0	0	0	0	1	1	0.666667	0	1	1	0	1	0	0	0	0	0.4	0	1	1	1	0.5	0
LYCOCLA	Lycopodium clavatum	L.	running club-moss	Lycopodium	Lycopodiaceae	Lycopodiales	Lycopodiopsida	Lycopodiophyta	Plantae	0.3	0.3	0.6	0.5	0	0	0	0	1	1	0.666667	0	1	1	0	1	0	0	0	0	0.2	0.5	1	1	1	1	0
LYCODEN	Lycopodium dendroideum	Michx.	ground-pine	Lycopodium	Lycopodiaceae	Lycopodiales	Lycopodiopsida	Lycopodiophyta	Plantae	0.3	0.3	0.6	0.5	0	0	0	0	1	1	0.666667	0	1	1	0	1	0	0	0	0	0.2	0	0.5	0.5	1	1	0
MAIACAN	Maianthemum canadense	Desf.	wild lily-of-the-valley	Maianthemum	Ruscaceae	Asparagales	Liliopsida	Magnoliophyta	Plantae	0.3	0.6	0.6	1	0	0	0	0.75	0.5	0.5	0.666667	0	1	0	0	1	0.5	0	0	0	0.4	0	1	0	1	0	0
MAIARAC	Maianthemum racemosum	(L.) Link	false Solomon's-seal	Maianthemum	Ruscaceae	Asparagales	Liliopsida	Magnoliophyta	Plantae	0.6	0.6	0.3	1	0	0	0	0.75	0.5	0.5	0.666667	0	1	0	0	0	1	0	0	0	0.6	0	0	0.5	1	1	0.5
MAIASTE	Maianthemum stellatum	(L.) Link	star-flowered false Solomon's-seal	Maianthemum	Ruscaceae	Asparagales	Liliopsida	Magnoliophyta	Plantae	0.6	0.6	0.6	1	0	0	0	0.75	0.5	0.5	0.666667	0	1	0	0	0	1	0	0	0	0.6	0	1	1	1	1	1
MELALIN	Melampyrum lineare	Desr.	cow-wheat	Melampyrum	Scrophulariaceae	Scrophulariales	Magnoliopsida	Magnoliophyta	Plantae	0.1	0.3	0	0.5	0	0	0	0.5	0.25	0.25	0.666667	0	0	0	0	1	0	0	0	0	0.4	0	0	0	1	1	0.5
MENZFER	Menziesia ferruginea	Sm.	false azalea	Menziesia	Ericaceae	Ericales	Magnoliopsida	Magnoliophyta	Plantae	0.6	0.5	0.6	0	0	1	0	0.25	0.75	0.25	0.666667	.4	1	0	0	1	0	0	0	0	0.6	0	0	1	1	1	0
MITEBRE	Mitella breweri	A.Gray	brewer's mitrewort	Mitella	Saxifragaceae	Saxifragales	Magnoliopsida	Magnoliophyta	Plantae	0.3	0.3	0.3	1	0	0	0	0.5	0	0.25	0.666667	0	1	0.5	0	0	1	0	0	0	0.4	0	0	1	1	0	0
MITENUD	Mitella nuda	L.	common mitrewort	Mitella	Saxifragaceae	Saxifragales	Magnoliopsida	Magnoliophyta	Plantae	0.3	0.3	0.6	1	0	0	0	0.5	0	0.25	0.666667	0	1	0.5	0	0	1	0	0	0	0.4	0	1	1	1	0	0
MITEPEN	Mitella pentandra	Hook.	five-stamened mitrewort	Mitella	Saxifragaceae	Saxifragales	Magnoliopsida	Magnoliophyta	Plantae	0.3	0.6	0.3	1	0	0	0	0.25	0	0.25	0.666667	0	1	0.5	0	0	1	0	0	0	0.6	0.5	0.5	1	1	0.5	0
MONEUNI	Moneses uniflora	(L.) A. Gray	single delight	Moneses	Ericaceae	Ericales	Magnoliopsida	Magnoliophyta	Plantae	0.1	0.3	0.3	0	0	0	1	0	0.5	0.25	0.666667	0	1	1	0	1	0	0	0	0	0	0	1	0.5	1	1	0
ONOPACA	Onopordum acanthium	L.	Scotch thistle	Onopordum	Asteraceae	Asterales	Magnoliopsida	Magnoliophyta	Plantae	0.6	0.3	0	1	0	0	0	0.75	0.75	0.75	0.666667	0	0.5	0.5	0	0	0	1	0	0	0.8	0	0	0	1	1	0
OPLOHOR	Oplopanax horridus	(Smith) Miq.	devil's club	Oplopanax	Araliaceae	Apiales	Magnoliopsida	Magnoliophyta	Plantae	0.6	0.3	0.3	1	0	0	0	0.75	0.25	0.5	0.666667	.4	1	0	0	0	1	0	0	0	0.2	0	0	0.5	1	1	0
ORTHSEC	Orthilia secunda	(L.) House	one-sided wintergreen	Orthilia	Pyrolaceae	Ericales	Magnoliopsida	Magnoliophyta	Plantae	0.3	0.3	0.3	0	0	0	1	0	0	1	0.333333	0	1	1	0	1	0	0	0	0	0.2	0	1	1	1	1	0
ORYZASP	Oryzopsis asperifolia	Michx.	rough-leaved ricegrass	Oryzopsis	Poaceae	Poales	Liliopsida	Magnoliophyta	Plantae	0.6	0.6	0	1	0	0	0	0.75	0.5	0.5	0.666667	0	1	0.5	0	1	0.5	0	0	0	0.6	0	0	0.5	1	0	0.5
OSMOBER	Osmorhiza berteroi	DC.	mountain sweet-cicely	Osmorhiza	Apiaceae	Apiales	Magnoliopsida	Magnoliophyta	Plantae	0.6	0.6	0	1	0	0	0	0.75	0.5	0.5	0.666667	0	1	0	0	0	1	0	0	0	0.4	0	1	0.5	1	1	1
PAXIMYR	Paxistima myrsinites	(Pursh) Raf.	falsebox	Paxistima	Celastraceae	Celastrales	Magnoliopsida	Magnoliophyta	Plantae	0.6	0.6	0.6	1	0	0	0	0.25	0.5	0.25	0.666667	.4	1	1	0	1	0	0	0	0	0.4	0	0	0.5	1	0.5	0.5
PEDIBRA	Pedicularis bracteosa	Benth.	bracted lousewort	Pedicularis	Orobanchaceae	Lamiales	Magnoliopsida	Magnoliophyta	Plantae	0.3	0.6	0.3	0.5	0	0	0	0.5	0.5	0.25	0.666667	0	1	0	0	0	1	0	0	0	0.6	1	0.5	1	0.5	0.5	0
PETAFRI	Petasites frigidus	(L.) Fries	sweet coltsfoot	Petasites	Asteraceae	Asterales	Magnoliopsida	Magnoliophyta	Plantae	0.6	0.6	0.6	0.5	0	0	0	0.5	0.5	0.75	0.333333	0	1	0	0	0	0	0.5	0	1	0.6	1	1	1	0.5	0.5	0
PETAPAL	Petasites palmatus	(L.) Fries	palmate coltsfoot	Petasites	Asteraceae	Asterales	Magnoliopsida	Magnoliophyta	Plantae	0.6	0.6	1	1	0	0	0	0.5	0.5	0.75	0.333333	0	1	0	0	0	1	0.5	0	0	0.4	0	1	1	1	0.5	0
PETASAG	Petasites sagittatus	(Banks ex Pursh) A. Gray	arrow-leaved coltsfoot	Petasites	Asteraceae	Asterales	Magnoliopsida	Magnoliophyta	Plantae	0.3	0.6	0.6	1	0	0	0	0.25	0.5	0.75	0.333333	0	1	0	0	0	0	0	0	1	0.6	0	1	1	1	0	0
PHLEALP	Phleum alpinum	L.	alpine timothy	Phleum	Poaceae	Poales	Liliopsida	Magnoliophyta	Plantae	0.6	0.6	0.3	1	0	0	0	0.5	0.5	0.5	0.666667	0	1	0	0	0	1	0.5	0	0	0.8	1	1	1	0.5	0	0
PHLEPRA	Phleum pratense	L.	common timothy	Phleum	Poaceae	Poales	Liliopsida	Magnoliophyta	Plantae	0.6	0.6	0.3	1	0	0	0	0.5	0.5	0.5	0.666667	0	1	0	0	0	0.5	1	0	0	0.8	0	0.5	0.5	1	1	1
PICEENE	Picea glauca x engelmannii	Parry ex Engelm.	hybrid white spruce	Picea	Pinaceae	Pinales	Pinopsida	Pinophyta	Plantae	1	0	0	0	1	0	0	0.5	0.75	0.5	0.333333	1	1	1	0	1	0.5	0	0	0	0.4	0.5	0.5	1	1	0	0.5
PINUCON	Pinus contorta var. latifolia	Dougl. ex Loud.	lodgepole pine	Pinus	Pinaceae	Pinales	Pinopsida	Pinophyta	Plantae	1	0	0	0	1	0	0	0.75	0.75	0.5	1	1	1	1	0	1	0	0	0	0	0.8	0.5	1	1	1	1	1
PLATAQU	Platanthera aquilonis	Sheviak	northern green rein orchid	Platanthera	Orchidaceae	Asparagales	Liliopsida	Magnoliophyta	Plantae	0.3	0.3	0	0	0	0	1	0	0.5	1	0.666667	0	1	0	0	0	0	0	0	1	0.2	1	1	1	1	0.5	0
PLATOBT	Platanthera obtusata	(Banks ex Pursh) Lindl.	one-leaved rein orchid	Platanthera	Orchidaceae	Asparagales	Liliopsida	Magnoliophyta	Plantae	0.3	0.3	0	0	0	0	1	0	0.5	1	0.666667	0	1	0	0	1	0	0	0	0	0.2	0	1	1	1	0	0
PLATORB	Platanthera orbiculata	(Pursh) Lindl.	large round-leaved rein orchid	Platanthera	Orchidaceae	Asparagales	Liliopsida	Magnoliophyta	Plantae	0.3	0.3	0	0	0	0	1	0	0.5	1	0.666667	0	1	0	0	1	0	0	0	0	0.4	0	1	1	1	1	0
PLATSTR	Platanthera stricta	Lindl.	slender rein orchid	Platanthera	Orchidaceae	Asparagales	Liliopsida	Magnoliophyta	Plantae	0.3	0.3	0	0	0	0	1	0	0.5	1	0.666667	0	1	0	0	1	0	0	0	0.5	0.2	0	0	1	1	1	0
POAPAL	Poa palustris	L.	fowl bluegrass	Poa	Poaceae	Poales	Liliopsida	Magnoliophyta	Plantae	0.6	1	0.6	1	0	0	0	0.5	0.5	0.25	0.666667	0	1	0.5	0	0	0.5	0	0	1	0.8	0.5	1	0.5	1	1	1
POAPRA	Poa pratensis	L.	Kentucky bluegrass	Poa	Poaceae	Poales	Liliopsida	Magnoliophyta	Plantae	0.3	1	1	1	0	0	0	0.5	0.5	0.25	0.666667	0	1	0.5	0	0	0.5	1	0	0	0.8	0.5	1	1	1	1	1
POPUBAL	Populus balsamifera	L.	balsam poplar	Populus	Salicaceae	Malpighiales	Magnoliopsida	Magnoliophyta	Plantae	1	1	0.3	0	1	0	0	0.5	1	0.75	0.333333	1	1	0	0	0	0.5	1	0	0	0.8	0	1	0.5	1	1	1
POPUTRE	Populus tremuloides	Michx.	trembling aspen	Populus	Salicaceae	Malpighiales	Magnoliopsida	Magnoliophyta	Plantae	1	1	1	0.5	1	0	0	0.5	0.75	0.75	0.333333	1	1	0	0	0	1	0	0	0	0.8	0	1	0.5	1	0.5	1
PROSHOO	Prosartes hookeri	Torr.	Hooker's fairybells	Prosartes	Liliaceae	Liliales	Liliopsida	Magnoliophyta	Plantae	0.6	0.6	0.6	1	0	0	0	0.75	0.5	0.5	0.666667	0	1	0	0	0	1	0	0	0	0.4	0	0	0	1	1	0.4
PRUNPEN	Prunus pensylvanica	L. f.	pin cherry	Prunus	Rosaceae	Rosales	Magnoliopsida	Magnoliophyta	Plantae	0.6	1	0.3	1	0.5	0	0	0.75	0.5	0.5	1	0.6	1	0	0	0	1	0.5	0	0	0.8	0	1	0	1	0	1
PRUNVUL	Prunella vulgaris	L.	self-heal	Prunella	Lamiaceae	Lamiales	Magnoliopsida	Magnoliophyta	Plantae	0.3	0.6	0.6	1	0	0	0	0.5	0.5	0.25	1	0	1	0.5	0	0	0.5	1	0	0	0.8	0	0	0	1	1	1
PSEUMEG	Pseudotsuga menziesii var. glauca	(Mirbel) Franco	interior Douglas-fir	Pseudotsuga	Pinaceae	Pinales	Pinopsida	Pinophyta	Plantae	1	0	0	0.3	1	0	0	0.75	0.75	0.5	0.333333	1	1	1	0	1	0.5	0	0	0	0.6	0	0	0	1	1	1
PTERAQU	Pteridium aquilinum	(L.) Kuhn	bracken fern	Pteridium	Dennstaedtiaceae	Polypodiales	Pteridopsida	Pteridophyta	Plantae	0.6	1	1	1	0	0	0	0	1	1	0.666667	0	1	0	0	0	1	0.5	0	0	0.6	0	0	0.5	1	1	0
PYROASA	Pyrola asarifolia	Michx.	pink wintergreen	Pyrola	Ericaceae	Ericales	Magnoliopsida	Magnoliophyta	Plantae	0.3	0.6	0.6	0	0	0	1	0.25	0.5	0.75	0.333333	0	1	1	0	0.5	1	0	0	0	0.6	0	1	0.5	1	1	0.5
PYROCHL	Pyrola chlorantha	Sw.	green wintergreen	Pyrola	Ericaceae	Ericales	Magnoliopsida	Magnoliophyta	Plantae	0.1	0.3	0.3	0	0	0	1	0.25	0.5	0.75	0.333333	0	1	1	0	1	0	0	0	0	0.2	0	1	1	1	0.5	0
PYROMIN	Pyrola minor	L.	lesser wintergreen	Pyrola	Ericaceae	Ericales	Magnoliopsida	Magnoliophyta	Plantae	0.1	0.3	0.3	0	0	0	1	0.25	0.5	0.75	0.333333	0	1	1	0	1	0	0	0	0	0.2	0	1	0.5	1	1	0
RANU_SP	Ranunculus spp.		unidentified buttercup	Ranunculus	Ranunculaceae	Ranunculales	Magnoliopsida	Magnoliophyta	Plantae	0.3	0.6	0.3	1	0	0	0	0.5	0.5	0.5	1	0	1	0	0	0	0	1	0	0.5	0.8	1	1	1	1	1	1
RHINMIN	Rhinanthus minor	L.	yellow rattle	Rhinanthus	Orobanchaceae	Lamiales	Magnoliopsida	Magnoliophyta	Plantae	0.3	0.3	0	0.5	0	0	0	0.5	0.75	0.25	0.333333	0	0	0	0	0	0.5	1	0	0	1	0	1	1	1	1	1
RHODALB	Rhododendron albiflorum	Hook.	white-flowered rhododendron	Rhododendron	Ericaceae	Ericales	Magnoliopsida	Magnoliophyta	Plantae	0.6	0.3	0.6	0	0	1	0	0.25	0.75	0.5	0.333333	.4	1	0	0	1	0	0	0	0	0.6	0.5	0	1	0	0	0
RIBEGLA	Ribes glandulosum	Grauer	skunk currant	Ribes	Grossulariaceae	Saxifragales	Magnoliopsida	Magnoliophyta	Plantae	0.3	0.6	0.3	1	0	0	0	0.5	0.5	0.5	1	0.2	1	0	0	0	1	0.5	0	0	0.6	0	1	1	1	0	0
RIBEHUD	Ribes hudsonianum	Richards.	northern blackcurrant	Ribes	Grossulariaceae	Saxifragales	Magnoliopsida	Magnoliophyta	Plantae	0.3	0.6	0.3	1	0	0	0	0.5	0.5	0.5	1	0.2	1	0	0	0	1	0	0	0	0.6	0	1	1	1	0	0
RIBELAC	Ribes lacustre	(Pers.) Poir.	black gooseberry	Ribes	Grossulariaceae	Saxifragales	Magnoliopsida	Magnoliophyta	Plantae	0.3	0.6	0.6	1	0	0	0	0.5	0.5	0.5	1	.4	1	0	0	0	1	0	0	0	0.6	0	1	1	1	1	0
RIBELAX	Ribes laxiflorum	Pursh	trailing black currant	Ribes	Grossulariaceae	Saxifragales	Magnoliopsida	Magnoliophyta	Plantae	0.3	0.6	0.3	1	0	0	0	0.5	0.5	0.5	1	.4	1	0	0	0	0.5	1	0	0	0.6	0	1	1	1	1	0
RIBEOXY	Ribes oxyacanthoides	L.	northern gooseberry	Ribes	Grossulariaceae	Saxifragales	Magnoliopsida	Magnoliophyta	Plantae	0.6	1	0.3	1	0	0	0	0.5	0.5	0.5	1	.4	1	0	0	0	1	0	0	0	0.8	0	1	0	1	0	1
ROSAACI	Rosa acicularis	Lindl.	prickly rose	Rosa	Rosaceae	Rosales	Magnoliopsida	Magnoliophyta	Plantae	0.6	1	1	1	0	0	0	0.75	0.5	0.5	1	.4	1	0	0	0	1	0	0	0	0.6	0	1	0.5	1	0.5	1
ROSAWOO	Rosa woodsii	Lindl.	prairie rose	Rosa	Rosaceae	Rosales	Magnoliopsida	Magnoliophyta	Plantae	0.6	1	0.6	1	0	0	0	0.75	0.5	0.5	1	.4	1	0	0	0	1	0	0	0	0.6	0	0.5	0	1	0	1
RUBUIDA	Rubus idaeus	L.	red raspberry	Rubus	Rosaceae	Rosales	Magnoliopsida	Magnoliophyta	Plantae	0.6	1	0.6	1	0	0	0	0.5	0.5	0.5	1	.4	1	0	0	0	0.5	1	0	0	0.8	0	1	0.5	1	0.5	0.5
RUBUPAR	Rubus parviflorus	Nutt.	thimbleberry	Rubus	Rosaceae	Rosales	Magnoliopsida	Magnoliophyta	Plantae	0.6	1	1	1	0	0	0	0.5	0.5	0.5	1	.4	1	0	0	0	1	0	0	0	0.6	0	0	0.5	1	1	0
RUBUPED	Rubus pedatus	J.E. Sm.	five-leaved bramble	Rubus	Rosaceae	Rosales	Magnoliopsida	Magnoliophyta	Plantae	0.3	0.6	0.6	1	0	0	0	0.5	0.5	0.5	0.666667	0	1	0.5	0	1	0	0	0	0	0.2	0.5	1	1	1	1	0
RUBUPUB	Rubus pubescens	Raf.	dwarf red raspberry	Rubus	Rosaceae	Rosales	Magnoliopsida	Magnoliophyta	Plantae	0.3	0.6	0.6	1	0	0	0	0.5	0.5	0.5	0.666667	0	1	0	0	0	1	0	0	0	0.6	0	1	0	1	0	1
SALIBAC	Salix barclayi	Andersson	Barclay's willow	Salix	Salicaceae	Malpighiales	Magnoliopsida	Magnoliophyta	Plantae	0.6	1	0.6	1	1	0	0	0.5	0.75	0.75	0.333333	0.6	1	0	0	0	1	0	0	0	0.8	1	1	1	1	0	1
SALIBEB	Salix bebbiana	Sarg.	Bebb's willow	Salix	Salicaceae	Malpighiales	Magnoliopsida	Magnoliophyta	Plantae	1	1	0.3	1	1	0	0	0.5	0.75	0.75	0.333333	0.6	1	0	0	0	0.5	1	0	0	0.8	0	1	0.5	1	0.5	1
SALISCO	Salix scouleriana	J. Barratt ex Hook.	Scouler's willow	Salix	Salicaceae	Malpighiales	Magnoliopsida	Magnoliophyta	Plantae	1	1	0.3	1	1	0	0	0.5	0.75	0.75	0.333333	0.6	1	0	0	0	0.5	1	0	0	0.8	0	1	0.5	1	1	1
SAMBRAC	Sambucus racemosa	L.	red elderberry	Sambucus	Adoxaceae	Dipsacales	Magnoliopsida	Magnoliophyta	Plantae	1	1	0.3	1	0.5	0	0	0.5	0.5	0.5	1	.6	1	0	0	0	1	0.5	0	0	0.8	0	0	0.5	1	1	0
SENEPAU	Senecio pauperculus	Michx.	Canadian butterweed	Senecio	Asteraceae	Asterales	Magnoliopsida	Magnoliophyta	Plantae	0.6	0.6	0.3	1	0	0	0	0.5	0.75	0.75	0.666667	0	1	0	0	0	0	1	0	0	0.8	0	1	0.5	1	1	1
SENETRI	Senecio triangularis	Hook.	arrow-leaved groundsel	Senecio	Asteraceae	Asterales	Magnoliopsida	Magnoliophyta	Plantae	0.3	0.6	0.5	1	0	0	0	0.5	0.75	0.75	0.666667	0	1	0	0	0	1	0	0	0	0.8	1	1	1	0	0	0
SORBSCO	Sorbus scopulina	Greene	western mountain-ash	Sorbus	Rosaceae	Rosales	Magnoliopsida	Magnoliophyta	Plantae	0.6	0.6	0.3	1	1	0	0	0.5	0.5	0.5	0.666667	.6	1	0	0	1	0.5	0	0	0	0.8	0.5	0.5	1	1	0	0
SORBSIT	Sorbus sitchensis	Roemer	Sitka mountain-ash	Sorbus	Rosaceae	Rosales	Magnoliopsida	Magnoliophyta	Plantae	0.6	0.6	0.3	1	1	0	0	0.5	0.5	0.5	0.666667	.6	1	0	0	1	0.5	0	0	0	0.8	0.5	0	1	1	0.5	0
SPIRBET	Spiraea betulifolia	Pall.	birch-leaved spirea	Spiraea	Rosaceae	Rosales	Magnoliopsida	Magnoliophyta	Plantae	0.6	1	0.6	1	0	0	0	0.5	0.5	0.5	0.666667	.4	1	0	0	0.5	1	0	0	0	0.6	0	0	0	1	0	1
SPIRDOU	Spiraea douglasii	Hook.	hardhack	Spiraea	Rosaceae	Rosales	Magnoliopsida	Magnoliophyta	Plantae	0.6	1	0.6	1	0	0	0	0.5	0.75	0.5	0.666667	.4	1	0	0	0	1	0	0	0.5	0.8	0	0	0.5	1	1	0
SPIRPYR	Spiraea pyramidata	Greene	pyramid spirea	Spiraea	Rosaceae	Rosales	Magnoliopsida	Magnoliophyta	Plantae	0.6	0.6	0.3	1	0	0	0	0.5	0.5	0.5	0.666667	.4	1	0	0	0.5	1	0	0	0	0.8	0	0	0.5	1	0	0.5
STREAMP	Streptopus amplexifolius	(L.) DC.	clasping twistedstalk	Streptopus	Liliaceae	Liliales	Liliopsida	Magnoliophyta	Plantae	0.6	0.6	0.6	1	0	0	0	0.5	0.25	0.5	0.666667	0	1	0	0	0	1	0	0	0	0.6	0	1	1	1	1	0
STRELAN	Streptopus lanceolatus	(Ait.) Reveal	rosy twistedstalk	Streptopus	Liliaceae	Liliales	Liliopsida	Magnoliophyta	Plantae	0.3	0.6	0.6	1	0	0	0	0.5	0.25	0.5	0.666667	0	1	0	0	0	1	0	0	0	0.4	0	0	1	0.5	0.5	0
SYMPCIL	Symphyotrichum ciliolatum	(Lindl.) Á. Löve & D. Löve	Lindley's aster	Symphyotrichum	Asteraceae	Asterales	Magnoliopsida	Magnoliophyta	Plantae	0.6	0.6	0.6	1	0	0	0	0.5	0.75	0.75	0.666667	0	1	0	0	0	1	0.5	0	0	0.6	0	1	0	1	0	0.5
SYMPFOL	Symphyotrichum foliaceum	Lindl.	leafy aster	Symphyotrichum	Asteraceae	Asterales	Magnoliopsida	Magnoliophyta	Plantae	0.6	0.6	0.6	1	0	0	0	0.5	0.75	0.75	0.666667	0	1	0	0	0	1	0	0	0	0.6	0	0	1	1	0.5	0
TARAOFF	Taraxacum officinale	G.H. Weber ex Wiggers	common dandelion	Taraxacum	Asteraceae	Asterales	Magnoliopsida	Magnoliophyta	Plantae	0.6	1	0	1	0	0	0	0.5	0.75	0.75	1	0	1	0.5	0	0	0	1	0	0	0.8	0.5	1	1	1	1	1
THALOCC	Thalictrum occidentale	A. Gray	western meadowrue	Thalictrum	Ranunculaceae	Ranunculales	Magnoliopsida	Magnoliophyta	Plantae	0.6	0.6	0.6	1	0	0	0	0.5	0.5	0.5	0.666667	0	1	0	0	0	1	0	0	0	0.6	1	1	1	1	0.5	0
THUJPLI	Thuja plicata	Donn ex D. Don	western redcedar	Thuja	Cupressaceae	Pinales	Pinopsida	Pinophyta	Plantae	1	0	0.3	1	0	0	0	0.5	0.5	0.5	0.333333	1	1	1	0	1	0.5	0	0	0	0.4	0	0	0	1	1	0.5
TIARTRI1	Tiarella trifoliata var. trifoliata	L.	three-leaved foamflower	Tiarella	Saxifragaceae	Saxifragales	Magnoliopsida	Magnoliophyta	Plantae	0.3	0.3	0.3	1	0	0	0	0.5	0.25	0.25	0.333333	0	1	0.5	0	0	1	0	0	0	0.4	0	0	0.5	1	1	0
TIARTRI2	Tiarella trifoliata var. unifoliata	(Hook.) Kurtz	one-leaved foamflower	Tiarella	Saxifragaceae	Saxifragales	Magnoliopsida	Magnoliophyta	Plantae	0.3	0.3	0.3	1	0	0	0	0.5	0.25	0.25	0.333333	0	1	0.5	0	0	1	0	0	0	0.4	0	0	0.5	1	1	0
TRIFHYB	Trifolium hybridum	L.	Alsike clover	Trifolium	Fabaceae	Fabales	Magnoliopsida	Magnoliophyta	Plantae	0.6	0.6	0.6	1	0	0	0	0.5	0.5	0.25	0.666667	0	0.5	0.5	1	0	0	1	0	0	0.8	1	1	1	1	1	1
TRISCER	Trisetum cernuum	Trin.	nodding trisetum	Trisetum	Poaceae	Poales	Liliopsida	Magnoliophyta	Plantae	0.6	0.6	0.3	1	0	0	0	0.5	0.5	0.25	0.666667	0	1	0	0	0	1	0	0	0.5	0.6	0	0	1	1	1	0
TSUGHET	Tsuga heterophylla	(Raf.) Sarg.	western hemlock	Tsuga	Pinaceae	Pinales	Pinopsida	Pinophyta	Plantae	1	0	0	0.3	1	0	0	0.5	0.75	0.5	0.333333	1	1	1	0	1	0	0	0	0	0.2	0	0	0	1	1	0
URTIDIO	Urtica dioica	L.	stinging nettle	Urtica	Urticaceae	Rosales	Magnoliopsida	Magnoliophyta	Plantae	0.6	1	0.6	1	0	0	0	0.5	0.5	0.25	1	0	1	0	0	0	1	0	0	0	0.7	1	1	1	1	1	1
VACCALA	Vaccinium alaskaense	Howell	Alaskan blueberry	Vaccinium	Ericaceae	Ericales	Magnoliopsida	Magnoliophyta	Plantae	0.6	0.5	0.3	0	0	1	0	0.5	0.5	0.5	0.666667	.4	1	0	0	1	0	0	0	0	0.4	0	0	1	0	1	0
VACCCAE	Vaccinium caespitosum	Michx.	dwarf blueberry	Vaccinium	Ericaceae	Ericales	Magnoliopsida	Magnoliophyta	Plantae	0.3	0.6	0.6	0	0	1	0	0.5	0.5	0.5	0.666667	.2	1	0	0	1	0	0	0	0	0.6	1	1	1	1	1	0
VACCMEM	Vaccinium membranaceum	Dougl. ex Hook.	black huckleberry	Vaccinium	Ericaceae	Ericales	Magnoliopsida	Magnoliophyta	Plantae	0.6	0.6	0.6	0	0	1	0	0.5	0.5	0.5	0.666667	.4	1	0	0	1	0	0	0	0	0.4	0.5	0	1	1	0	0
VACCMYR	Vaccinium myrtilloides	Michx.	velvet-leaved blueberry	Vaccinium	Ericaceae	Ericales	Magnoliopsida	Magnoliophyta	Plantae	0.3	0.6	0.6	0	0	1	0	0.5	0.5	0.5	0.666667	0.2	1	0	0	1	0	0	0	0	0.4	0	1	0	1	0	0
VACCOVA	Vaccinium ovalifolium	Sm.	oval-leaved blueberry	Vaccinium	Ericaceae	Ericales	Magnoliopsida	Magnoliophyta	Plantae	0.6	0.5	0.3	0	0	1	0	0.5	0.5	0.5	0.666667	.4	1	0	0	1	0	0	0	0	0.4	0	0	1	1	1	0
VACCPAR	Vaccinium parvifolium	Sm.	red huckleberry	Vaccinium	Ericaceae	Ericales	Magnoliopsida	Magnoliophyta	Plantae	0.6	0.5	0.3	0	0	1	0	0.5	0.5	0.5	0.666667	.4	1	0.5	0	1	0	0	0	0	0.4	0	0	0	0.5	1	0
VAHLATR	Vahlodea atropurpurea	(Wahlenb.) Fries	mountain hairgrass	Vahlodea	Poaceae	Poales	Liliopsida	Magnoliophyta	Plantae	0.6	0.6	0.3	1	0	0	0	0.5	0.5	0.25	0.333333	0	1	0	0	0	1	0.5	0	0	0.8	1	1	1	1	1	0
VALESIT	Valeriana sitchensis	Bong.	Sitka valerian	Valeriana	Valerianaceae	Dipsacales	Magnoliopsida	Magnoliophyta	Plantae	0.3	0.6	0.6	1	0	0	0	0.5	0.5	0.75	0.666667	0	1	0	0	0	1	0	0	0	0.6	0.5	0.5	1	0.5	0	0
VERAVIR	Veratrum viride	W. Ait.	Indian hellebore	Veratrum	Melanthiaceae	Liliales	Liliopsida	Magnoliophyta	Plantae	0.6	0.6	0.3	1	0	0	0	0.5	0.5	0.5	0.666667	.2	1	0	0	0	1	0	0	0	0.6	1	0	1	0.5	0.5	0
VIBUEDU	Viburnum edule	(Michx.) Raf.	highbush-cranberry	Viburnum	Adoxaceae	Dipsacales	Magnoliopsida	Magnoliophyta	Plantae	0.6	0.6	0.3	1	0	0	0	0.75	0.25	0.5	0.666667	0.2	1	0	0	0	1	0	0	0	0.6	0	1	0.5	1	1	1
VIOLADU	Viola adunca	J.E. Smith	early blue violet	Viola	Violaceae	Malpighiales	Magnoliopsida	Magnoliophyta	Plantae	0.3	0.6	0.6	1	0	0	0	0.5	0.5	0.5	0.666667	0	1	0.5	0	0	0.5	1	0	0	0.8	1	1	1	1	1	1
VIOLAGLA	Viola glabella	Nutt.	stream violet	Viola	Violaceae	Malpighiales	Magnoliopsida	Magnoliophyta	Plantae	0.3	0.6	0.3	1	0	0	0	0.5	0.5	0.5	0.666667	0	1	0	0	0	1	0	0	0.5	0.6	1	0	1	1	1	0
VIOLORB	Viola orbiculata	Geyer ex Holz.	round-leaved violet	Viola	Violaceae	Malpighiales	Magnoliopsida	Magnoliophyta	Plantae	0.3	0.3	0.3	1	0	0	0	0.5	0.5	0.5	0.666667	0	1	0	0	1	0.5	0	0	0	0.4	1	0	1	1	1	0
