# Supplementary material for: Twenty years of ecosystem response after clearcutting and slashburning in conifer forests of central British Columbia, Canada
Source: PLoS One. 2017 Feb 24;12(2):e0172667. doi: 10.1371/journal.pone.0172667 (PMC5325286; doi:10.1371/journal.pone.0172667)
Supplement: S3 Table — (XLSX) [file pone.0172667.s006.xlsx]

## Sheet: S5 - Table
Trait	PFT1			PFT 2			PFT 3			PFT 4			PFT 5			PFT 6			PFT 7			PFT8			Kruskal-Wallis chi-squared	p-value
	Mean	se		Mean	se		Mean	se		Mean	se		Mean	se		Mean	se		Mean	se		Mean	se
Rooting Depth	1	0	a	0.510127	0.0198661	b	0.434146	0.0248434	b	0.88	0.061101	ac	0.4	0.0755929	bd	0.2	0.027735	d	0.333333	0.039841	d	0.525	0.049099	bc	76.965	<0.001
Sprouting Vigour	0	0	a	0.637975	0.0255611	bc	0.580488	0.0286313	bc	0.88	0.061101	d	0.528571	0.0968904	bc	0.321429	0.0214286	ac	0.4	0.0377964	ac	0.5125	0.0350382	bc	72.174	<0.001
Rate of Lateral Spread	0.0857143	0.0553283	a	0.426582	0.0314998	b	0.356098	0.0434838	ab	0.37	0.0830662	ab	0.385714	0.0857143	ab	0.15	0.0521515	ac	0.42	0.0570714	abc	0.4875	0.0548944	b	24.401	<0.001
AM	0.228571	0.13924	a	0.968354	0.0137847	b	0.939024	0.0258698	b	0.55	0.157233	ac	0.928571	0.0714286	bc	0	0	a	0.866667	0.0590937	bc	0	0	a	117.77	<0.001
ECM	0.857143	0.142857	a	0.0164557	0.00960606	b	0	0	b	1	0	a	0	0	b	0	0	b	0	0	b	0	0	b	145.29	<0.001
ERM	0	0	a	0	0	a	0	0	a	0	0	a	0	0	a	0	0	a	0	0	a	1	0	b	180	<0.001
MIX	0	0	a	0	0	a	0	0	a	0	0	a	0	0	a	1	0	b	0	0	a	0	0	a	180	<0.001
Seed Size	0.642857	0.0505076	a	0.477848	0.0251536	ab	0.469512	0.0156055	ab	0.5	0	ab	0.357143	0.0505076	bc	0.125	0.0571171	c	0.383333	0.0804255	ab	0.4375	0.0409159	bc	37.904	<0.001
Seed Quantity	0.642857	0.0505076	na	0.556962	0.0270047	na	0.597561	0.0192822	na	0.675	0.0533594	na	0.5	0	na	0.446429	0.0467235	na	0.633333	0.0766356	na	0.5625	0.0409159	na	13.39	0.06316
Seed Dispersal	0.5	0	ab	0.550633	0.0267899	a	0.493902	0.0332303	a	0.625	0.0416667	ab	0.428571	0.089879	a	0.803571	0.0749477	b	0.633333	0.0726483	ab	0.46875	0.03125	ab	19.391	0.007
Seed Longevity	0.428571	0.0957143	a	0.683544	0.0198867	b	0.821138	0.0285611	c	0.5	0.0566667	ab	0.571429	0.0960761	ab	0.5	0.0471495	a	0.666667	0	abc	0.625	0.0425	abc	51.52	<0.001
Height	1	0	a	0.103797	0.0233124	b	0.0195122	0.0136236	b	0.72	0.061101	a	0	0	b	0	0	b	0.0266667	0.0266667	b	0.35	0.0327327	a	103.35	<0.001
Plant Duration	1	0	ab	1	0	a	0.890244	0.03709	b	1	0	ab	1	0	ab	1	0	ab	0.933333	0.0666667	ab	1	0	ab	24.62	<0.001
Leaf Duration	1	0	a	0.0759494	0.02032	b	0.231707	0.0394225	c	0	0	b	0.214286	0.14869	bc	0.571429	0.137253	ac	0.58	0.118402	ac	0.0625	0.0625	b	62.995	<0.001
Nitrogen Fixing	0	0	ab	0.0126582	0.0126582	a	0.0243902	0.0243902	a	0.2	0.133333	b	0	0	ab	0	0	a	0	0	a	0	0	ab	16.044	0.02472
GSM1	1	0	a	0.0253165	0.0124124	b	0	0	b	0.25	0.134371	c	0	0	bc	0.821429	0.0995476	a	1	0	a	1	0	a	150.39	<0.001
GSM2	0.357143	0.0922139	a	0.993671	0.00632911	b	0.219512	0.0392334	ac	0.65	0.0763763	d	0.214286	0.101015	ac	0.142857	0.0970523	ac	0.166667	0.0629941	ac	0	0	c	149.46	<0.001
GSM3	0	0		0.101266	0.0244706	a	1	0	b	0.45	0.157233	c	0.142857	0.0922139	ac	0	0	a	0	0	a	0	0	a	134.28	<0.001
GSM4	0	0	na	0.0126582	0.00889316	na	0.0243902	0.0170296	na	0	0	na	0	0	na	0	0	na	0	0	na	0	0	na	2.7516	0.907
GSM5	0	0	a	0.0443038	0.0160883	a	0.0365854	0.0205877	a	0	0	a	1	0	b	0.107143	0.0773633	a	0	0	a	0	0	a	73.237	<0.001
Light Index	0.4	0.0872872	ac	0.574684	0.0179679	a	0.765854	0.020839	b	0.76	0.0266667	b	0.657143	0.0571429	ab	0.242857	0.0477105	c	0.36	0.0349149	c	0.475	0.0365963	ac	91.295	<0.001
