# Supplementary material for: Twenty years of ecosystem response after clearcutting and slashburning in conifer forests of central British Columbia, Canada
Source: PLoS One. 2017 Feb 24;12(2):e0172667. doi: 10.1371/journal.pone.0172667 (PMC5325286; doi:10.1371/journal.pone.0172667)
Supplement: S4 Table — (XLSX) [file pone.0172667.s007.xlsx]

## Sheet: Sheet1
Engelmann Spruce-Subalpine Fir (ESSF) biogeoclimatic zone
Year 1							Year 5							Year 10							Year 20
20 species							20 species							22 species							25 species
Species code	A	B	stat	p-value			Species code	A	B	stat	p-value			Species code	A	B	stat	p-value			Species code	A	B	stat	p-value
VACCMEM	0.69609	0.93182	0.805	0.001	***		VACCMEM	0.83283	1	0.913	0.001	***		VACCMEM	0.84331	1	0.918	0.001	***		VACCMEM	0.7762	1	0.881	0.001	***
VALESIT	1	0.63636	0.798	0.001	***		VALESIT	1	0.70455	0.839	0.001	***		ARNI_SP	0.97585	0.75	0.856	0.001	***		ARNI_SP	0.96272	0.75	0.85	0.001	***
STRELAN	0.8557	0.70455	0.776	0.001	***		ARNI_SP	0.79964	0.81818	0.809	0.001	***		VALESIT	0.99992	0.72727	0.853	0.001	***		VALESIT	0.97899	0.70455	0.831	0.001	***
TIARTRI2	0.82082	0.72727	0.773	0.001	***		STRELAN	0.83206	0.77273	0.802	0.001	***		MITEBRE	1	0.68182	0.826	0.001	***		MENZFER	0.86906	0.75	0.807	0.001	***
MENZFER	0.98898	0.47727	0.687	0.001	***		MENZFER	0.90041	0.68182	0.784	0.001	***		MENZFER	0.95244	0.70455	0.819	0.001	***		MITEBRE	1	0.56818	0.754	0.001	***
MITEBRE	1	0.43182	0.657	0.001	***		MITEBRE	1	0.61364	0.783	0.001	***		LUZUPAR	0.99472	0.59091	0.767	0.001	***		HIERALB	0.80705	0.61364	0.704	0.001	***
ARNI_SP	0.67464	0.63636	0.655	0.001	***		TIARTRI2	0.73127	0.75	0.741	0.001	***		STRELAN	0.66029	0.77273	0.714	0.001	***		ANAPMAR	0.87853	0.52273	0.678	0.001	***
GYMNDRY	0.60478	0.65909	0.631	0.013	*		VIOL_SP	0.82546	0.61364	0.712	0.001	***		TIARTRI2	0.7204	0.70455	0.712	0.001	***		RHODALB	1	0.43182	0.657	0.001	***
VERAVIR	0.739	0.5	0.608	0.001	***		LUZUPAR	1	0.45455	0.674	0.001	***		VIOL_SP	0.78213	0.61364	0.693	0.001	***		LUZUPAR	0.99875	0.40909	0.639	0.001	***
RHODALB	0.99599	0.36364	0.602	0.001	***		RHODALB	1	0.43182	0.657	0.001	***		VACCOVA	0.67351	0.65909	0.666	0.001	***		VIOL_SP	0.5987	0.59091	0.595	0.001	***
VIOL_SP	0.78028	0.45455	0.596	0.001	***		VACCOVA	0.62214	0.65909	0.64	0.001	***		RHODALB	1	0.43182	0.657	0.001	***		TIARTRI2	0.62035	0.56818	0.594	0.001	***
VACCOVA	0.85486	0.40909	0.591	0.001	***		VERAVIR	0.63809	0.59091	0.614	0.001	***		HIERALB	0.79861	0.5	0.632	0.001	***		VERAVIR	0.50944	0.68182	0.589	0.001	***
LUZUPAR	1	0.25	0.5	0.001	***		HIERALB	0.99094	0.34091	0.581	0.001	***		ANAPMAR	0.83332	0.45455	0.615	0.001	***		VACCOVA	0.48844	0.65909	0.567	0.001	***
CLINUNI	0.65907	0.34091	0.474	0.001	***		CLINUNI	0.72076	0.38636	0.528	0.001	***		VERAVIR	0.56885	0.59091	0.58	0.001	***		CLINUNI	0.5855	0.43182	0.503	0.002	**
OSMOBER	0.95011	0.22727	0.465	0.001	***		ANAPMAR	0.83667	0.31818	0.516	0.001	***		CLINUNI	0.75723	0.40909	0.557	0.001	***		SENETRI	1	0.25	0.5	0.001	***
PLATSTR	1	0.11364	0.337	0.002	**		OSMOBER	0.89676	0.22727	0.451	0.001	***		SENETRI	0.99668	0.20455	0.452	0.001	***		PLATSTR	0.93685	0.20455	0.438	0.001	***
POA_SPC	1	0.11364	0.337	0.002	**		POA_SPC	0.72577	0.22727	0.406	0.001	***		OSMOBER	0.89014	0.20455	0.427	0.001	***		LUPI_SP	0.83777	0.22727	0.436	0.001	***
ORTHSEC	0.57198	0.13636	0.279	0.03	*		PLATSTR	1	0.13636	0.369	0.001	***		POA_SPC	0.6518	0.27273	0.422	0.015	*		RUBUIDA	0.73445	0.25	0.428	0.01	**
HIERUMB	1	0.04545	0.213	0.043	*		SENETRI	1	0.11364	0.337	0.001	***		BROM_SP	1	0.11364	0.337	0.001	***		ABIELAS	0.84484	0.20455	0.416	0.002	**
SENETRI	1	0.04545	0.213	0.035	*		MITEPEN	1	0.04545	0.213	0.029	*		PLATSTR	0.98613	0.11364	0.335	0.002	**		OSMOBER	0.79925	0.18182	0.381	0.001	***
														PEDIBRA	1	0.09091	0.302	0.003	**		SYMPFOL	0.91151	0.13636	0.353	0.001	***
														MITEPEN	1	0.04545	0.213	0.04	*		AGROEXA	1	0.06818	0.261	0.013	*
																					PEDIBRA	1	0.06818	0.261	0.011	*
																					SORBSIT	1	0.06818	0.261	0.009	**
																					TRISCER	0.86076	0.06818	0.242	0.022	*
Interior Cedar-Hemlock (ICH) biogeoclimatic zone
Year 1							Year 5							Year 10							Year 20
11 species							12 species							15 species							11 species
Species code	A	B	stat	p-value			Species code	A	B	stat	p-value			Species code	A	B	stat	p-value			Species code	A	B	stat	p-value
SAMBRAC	0.9004	0.8529	0.876	0.001	***		RIBELAX	0.9709	0.7353	0.845	0.001	***		GYMNDRY	0.738	0.9265	0.827	0.001	***		TIARTRI1	0.855	0.6912	0.769	0.001	***
EPILANG	0.6702	0.8382	0.75	0.001	***		EQUIARV	0.9998	0.5956	0.772	0.001	***		TIARTRI1	0.9412	0.6838	0.802	0.001	***		GYMNDRY	0.6656	0.8676	0.76	0.001	***
RIBELAX	0.7787	0.6912	0.734	0.001	***		TIARTRI1	0.9112	0.6103	0.746	0.001	***		EQUIARV	0.875	0.6103	0.731	0.001	***		EQUIARV	0.8556	0.6176	0.727	0.001	***
TIARTRI1	0.9607	0.5221	0.708	0.001	***		GYMNDRY	0.6492	0.8309	0.734	0.001	***		EPILANG	0.5273	1	0.726	0.001	***		EPILANG	0.5747	0.8971	0.718	0.001	***
EQUIARV	1	0.4926	0.702	0.001	***		RUBUPAR	0.6544	0.7941	0.721	0.001	***		RUBUPAR	0.6096	0.8309	0.712	0.001	***		PICEENE	0.6957	0.6912	0.693	0.001	***
RUBUPAR	0.6477	0.6985	0.673	0.001	***		EPILANG	0.4272	0.9926	0.651	0.004	**		ATHYFIL	0.8743	0.4853	0.651	0.001	***		RUBUPAR	0.602	0.7574	0.675	0.001	***
EPILCIL	0.6986	0.5956	0.645	0.001	***		OPLOHOR	0.9307	0.3162	0.542	0.001	***		RIBELAX	0.6826	0.5588	0.618	0.001	***		ATHYFIL	0.7469	0.5294	0.629	0.001	***
OPLOHOR	0.9559	0.3088	0.543	0.001	***		ATHYFIL	0.8349	0.3309	0.526	0.001	***		GALITRF	0.8873	0.4191	0.61	0.001	***		STRELAN	0.5268	0.6544	0.587	0.006	**
ATHYFIL	0.7394	0.2721	0.449	0.01	**		DRYOEXP	0.8793	0.3015	0.515	0.002	**		OPLOHOR	0.9829	0.3456	0.583	0.001	***		OPLOHOR	0.9235	0.2794	0.508	0.001	***
EQUISYL	0.9766	0.1618	0.397	0.008	**		GALITRF	0.8895	0.2868	0.505	0.002	**		DRYOEXP	0.959	0.3529	0.582	0.001	***		DRYOEXP	0.9678	0.2647	0.506	0.001	***
GALITRF	0.8947	0.1544	0.372	0.002	**		EQUISYL	0.9888	0.1838	0.426	0.003	**		CINNLAT	1	0.2353	0.485	0.002	**		ARUNDIO	1	0.1324	0.364	0.004	**
							EPILCIL	0.9175	0.1471	0.367	0.038	*		EQUISYL	0.9505	0.2059	0.442	0.012	*
														STREAMP	0.679	0.2059	0.374	0.046	*
														LYCOANN	1	0.1324	0.364	0.021	*
														ALNUTEN	0.9718	0.125	0.349	0.012	*
Sub-Boreal Spruce (SBS) biogeoclimatic zone
Year 1							Year 5							Year 10							Year 20
21 species							21 species							34 species							33 species
Species code	A	B	stat	p-value			Species code	A	B	stat	p-value			Species code	A	B	stat	p-value			Species code	A	B	stat	p-value
GERABIC	1	0.67347	0.821	0.001	***		PINUCON	0.95111	0.57143	0.737	0.001	***		PINUCON	0.96313	0.77551	0.864	0.001	***		PINUCON	0.86994	0.79592	0.832	0.001	***
CORNCAN	0.76575	0.79592	0.781	0.001	***		RUBUIDA	0.6173	0.83673	0.719	0.001	***		SPIRBET	1	0.53061	0.728	0.001	***		SPIRBET	1	0.61224	0.782	0.001	***
PINUCON	1	0.5102	0.714	0.001	***		SPIRBET	1	0.4898	0.7	0.001	***		RUBUIDA	0.45559	0.89796	0.64	0.003	**		LINNBOR	0.85761	0.59184	0.712	0.001	***
SPIRBET	1	0.4898	0.7	0.001	***		CARE_SP	0.88498	0.53061	0.685	0.001	***		TARAOFF	0.96682	0.34694	0.579	0.001	***		CORNCAN	0.51855	0.83673	0.659	0.001	***
RUBUIDA	0.62146	0.7551	0.685	0.001	***		CORNCAN	0.33308	0.79592	0.515	0.024	*		CARE_SP	0.87139	0.32653	0.533	0.001	***		HIERSCO	1	0.36735	0.606	0.001	***
CARE_SP	0.86785	0.40816	0.595	0.001	***		RIBEGLA	0.78814	0.32653	0.507	0.001	***		PAXIMYR	1	0.26531	0.515	0.001	***		TARAOFF	0.87223	0.34694	0.55	0.001	***
CORYSEM	1	0.30612	0.553	0.001	***		VIBUEDU	1	0.20408	0.452	0.001	***		BETUPAP	0.91111	0.28571	0.51	0.001	***		PAXIMYR	1	0.26531	0.515	0.001	***
RIBEGLA	0.88416	0.22449	0.446	0.001	***		ARALNUD	1	0.18367	0.429	0.001	***		POPUTRE	1	0.22449	0.474	0.001	***		ROSAACI	1	0.26531	0.515	0.001	***
ARALNUD	1	0.18367	0.429	0.001	***		PAXIMYR	1	0.18367	0.429	0.001	***		ARALNUD	1	0.20408	0.452	0.001	***		POPUTRE	0.96934	0.26531	0.507	0.001	***
ROSAACI	1	0.18367	0.429	0.001	***		ROSAACI	1	0.18367	0.429	0.001	***		ROSAACI	1	0.20408	0.452	0.001	***		ORTHSEC	0.60098	0.40816	0.495	0.001	***
POPUTRE	1	0.16327	0.404	0.001	***		LINNBOR	0.67412	0.2449	0.406	0.001	***		VIBUEDU	1	0.20408	0.452	0.001	***		HIERAUR	1	0.2449	0.495	0.001	***
VIBUEDU	1	0.16327	0.404	0.001	***		BETUPAP	0.99255	0.16327	0.403	0.002	**		RIBEGLA	0.81812	0.22449	0.429	0.001	***		CALACAN	0.51342	0.40816	0.458	0.004	**
LONIINV	0.76909	0.16327	0.354	0.001	***		EURYCON	1	0.12245	0.35	0.001	***		LINNBOR	0.62752	0.28571	0.423	0.001	***		LONIINV	0.78035	0.26531	0.455	0.001	***
LINNBOR	0.71545	0.16327	0.342	0.002	**		POPUTRE	1	0.12245	0.35	0.001	***		ALNUCRI	0.97561	0.18367	0.423	0.001	***		ARALNUD	1	0.20408	0.452	0.001	***
CALACAN	0.81008	0.14286	0.34	0.002	**		PRUNPEN	1	0.12245	0.35	0.002	**		HIERGRA	1	0.16327	0.404	0.001	***		POA_SPC	0.71183	0.28571	0.451	0.001	***
EURYCON	1	0.10204	0.319	0.001	***		LONIINV	0.63891	0.18367	0.343	0.004	**		PRUNPEN	1	0.16327	0.404	0.001	***		VIBUEDU	1	0.18367	0.429	0.001	***
PAXIMYR	1	0.10204	0.319	0.001	***		ALNUCRI	1	0.10204	0.319	0.002	**		AMELALN	1	0.12245	0.35	0.001	***		BETUPAP	0.86144	0.20408	0.419	0.001	***
RUBUPUB	0.89278	0.10204	0.302	0.005	**		PETAFRI	1	0.08163	0.286	0.004	**		HIERAUR	1	0.12245	0.35	0.001	***		PYRO_SP	0.82107	0.18367	0.388	0.001	***
ALNUCRI	0.78222	0.10204	0.283	0.013	*		RUBUPUB	1	0.08163	0.286	0.003	**		HIERSCO	1	0.12245	0.35	0.001	***		PROSHOO	1	0.14286	0.378	0.001	***
ACTARUB	1	0.06122	0.247	0.015	*		CALACAN	0.59028	0.12245	0.269	0.043	*		PYRO_SP	1	0.12245	0.35	0.001	***		RUBUPUB	0.70671	0.16327	0.34	0.003	**
BETUPAP	1	0.06122	0.247	0.014	*		CREP_SP	1	0.06122	0.247	0.015	*		VACCCAE	1	0.12245	0.35	0.001	***		CASTMIN	1	0.10204	0.319	0.002	**
														PETAFRI	0.83918	0.14286	0.346	0.002	**		EURYCON	1	0.10204	0.319	0.001	***
														LONIINV	0.6036	0.18367	0.333	0.01	**		VACCCAE	1	0.10204	0.319	0.002	**
														ACHIMIL	1	0.10204	0.319	0.001	***		MITENUD	0.98009	0.10204	0.316	0.006	**
														RUBUPUB	0.99502	0.10204	0.319	0.005	**		ACERGLA	1	0.08163	0.286	0.007	**
														MITENUD	0.91831	0.10204	0.306	0.005	**		AMELALN	1	0.08163	0.286	0.003	**
														SORBSCO	0.74296	0.12245	0.302	0.018	*		CORNSTO	1	0.08163	0.286	0.002	**
														MAIARAC	0.70231	0.12245	0.293	0.021	*		PETAFRI	1	0.08163	0.286	0.003	**
														CORNSTO	1	0.08163	0.286	0.003	**		PRUNPEN	1	0.08163	0.286	0.007	**
														GERABIC	1	0.08163	0.286	0.008	**		RIBEGLA	1	0.08163	0.286	0.003	**
														MAIASTE	1	0.08163	0.286	0.004	**		ACHIMIL	0.90652	0.08163	0.272	0.023	*
														ACERGLA	1	0.06122	0.247	0.015	*		DIPHCOM	0.70571	0.10204	0.268	0.042	*
														EURYCON	0.99522	0.06122	0.247	0.02	*		GOODOBL	1	0.06122	0.247	0.015	*
														POPUBAL	0.85928	0.06122	0.229	0.044	*
